# Supplementary material for: A hierarchical approach to removal of unwanted variation for large-scale metabolomics data
Source: Nat Commun. 2021 Aug 17;12:4992. doi: 10.1038/s41467-021-25210-5 (PMC8371158; doi:10.1038/s41467-021-25210-5)
Supplement: Supplementary file 3 — Supplementary Data 1 [file 41467_2021_25210_MOESM3_ESM.xlsx]

## Sheet: Sheet1
Supplementary Data 1. A list of all the metabolites measured and their technical details. The summary statistics are measured from log2 transformed raw data.
Metabolites ID	Biochemical name	Platform	Q1 Mass [Da]	Q3 Mass [Da]	Time [min]	Collision energy (CE) [V]	Inclusion in final normalised data for analysis	Batch1 [mean (SD)]	Batch2 [mean (SD)]	Batch3 [mean (SD)]	Batch4 [mean (SD)]	Batch5 [mean (SD)]	Batch6 [mean (SD)]	Batch7 [mean (SD)]	Batch8 [mean (SD)]	Batch9 [mean (SD)]	Batch10 [mean (SD)]	Batch11 [mean (SD)]	Batch12 [mean (SD)]	Batch13 [mean (SD)]	Batch14 [mean (SD)]	Batch15 [mean (SD)]	Notes
Glycine	Glycine	HILIC	76.018	30	10.22	9		16.89 (0.391)	16.757 (0.431)	15.809 (0.861)	14.265 (0.693)	11.637 (0.975)	13.403 (2.541)	9.255 (1.513)	9.066 (1.754)	8.253 (1.545)	9.848 (1.823)	13.207 (1.496)	10.189 (2.033)	8.276 (2.08)	12.031 (2.403)	10.072 (2.811)
Alanine	Alanine	HILIC	90.23	44.069	10.17	16	Yes	22.016 (0.289)	22.199 (0.31)	21.841 (0.587)	21.041 (0.393)	20.065 (0.376)	19.998 (1.301)	17.221 (1.518)	17.017 (1.29)	14.416 (1.104)	18.198 (1.278)	20.214 (0.588)	17.868 (0.957)	13.91 (1.631)	18.469 (2.495)	15.981 (2.565)
Serine	Serine	HILIC	106.074	88.094	10.16	15	Yes	18.744 (0.419)	18.25 (0.349)	18.073 (0.322)	17.698 (0.318)	17.465 (0.351)	17.376 (0.559)	16.155 (0.768)	16.086 (0.611)	15.041 (0.729)	17.056 (0.44)	17.768 (0.465)	16.365 (0.518)	13.974 (0.984)	16.737 (1.385)	15.502 (1.507)
Proline	Proline	HILIC	116.095	70.04	10.42	24	Yes	26.686 (0.123)	26.721 (0.121)	26.707 (0.76)	26.608 (0.179)	26.295 (0.258)	26.145 (0.375)	25.897 (0.347)	25.756 (0.359)	24.913 (1.178)	25.802 (0.325)	26.018 (0.299)	25.829 (0.365)	24.051 (1.114)	25.336 (0.801)	24.767 (0.979)
Valine	Valine	HILIC	118.076	72.03	9.97	16	Yes	24.648 (0.221)	24.897 (0.259)	24.725 (0.728)	24.354 (0.331)	23.491 (0.359)	23.297 (1.144)	21.358 (1.136)	21.429 (0.878)	19.687 (0.87)	21.579 (0.845)	23.323 (0.369)	21.566 (0.632)	19.512 (0.546)	21.961 (1.573)	20.511 (1.462)
Threonine	Threonine	HILIC	120.099	74.055	10.13	15	Yes	21.414 (0.27)	21.659 (0.337)	21.401 (0.721)	20.934 (0.399)	20.187 (0.386)	20.173 (1.008)	18.774 (0.891)	18.73 (0.812)	17.325 (1.104)	19.235 (0.753)	20.638 (0.514)	19.21 (0.568)	17.18 (0.691)	19.52 (1.496)	18.063 (1.359)
Cysteine	Cysteine	HILIC	121.94	59.1	10.82	26	Yes	12.618 (0.453)	12.556 (0.419)	12.187 (0.345)	11.826 (0.484)	10.949 (0.52)	10.825 (0.974)	8.766 (1.562)	11.332 (0.481)	11.107 (0.811)	11.587 (0.388)	12.012 (0.483)	11.386 (0.64)	11.105 (0.573)	11.491 (0.548)	11.176 (0.675)
Isoleucine_Leucine	Isoleucine_Leucine	HILIC	132.17	86.06	9.59	16	Yes	25.938 (0.254)	26.295 (0.247)	25.967 (0.814)	25.767 (0.303)	25.338 (0.32)	24.726 (0.646)	23.539 (0.867)	23.978 (0.619)	22.504 (1.001)	24.35 (0.652)	25.39 (0.304)	24.339 (0.513)	22.271 (0.645)	24.269 (1.331)	23.225 (1.196)	Common fragment shared between ILE and LEU
Isoleucine	Isoleucine	HILIC	132.17	69.01	9.55	25				22.015 (0.85)	21.871 (0.416)	21.428 (0.435)	20.861 (0.796)	19.421 (1.137)	19.877 (0.88)	17.924 (1.175)	20.344 (0.93)	21.912 (0.436)	20.264 (0.662)	17.709 (0.723)	20.637 (1.784)	19.108 (1.625)
Leucine	Leucine	HILIC	132.17	43	9.47	44				22.149 (0.824)	21.877 (0.376)	21.319 (0.368)	21.108 (0.843)	19.458 (1.141)	19.819 (0.853)	18.024 (0.972)	20.218 (0.827)	21.662 (0.387)	20.243 (0.601)	17.74 (0.727)	20.349 (1.681)	18.935 (1.527)
Aspartate	Aspartate	HILIC	134.14	73.97	10.28	19.5	Yes	16.72 (0.815)	17.321 (0.884)	17.136 (0.615)	16.744 (0.407)	16.528 (0.577)	16.055 (0.539)	15.025 (0.761)	14.824 (0.714)	13.573 (0.448)	15.435 (0.54)	16.18 (0.282)	15.33 (0.461)	13.296 (0.562)	15.007 (1.072)	13.975 (1.056)
Lysine	Lysine	HILIC	147.14	84.007	10.1	25			25.097 (0.246)	25.232 (0.8)	25.047 (0.24)	24.778 (0.226)	24.135 (0.31)	23.626 (0.559)	23.521 (0.446)	22.712 (0.927)	23.881 (0.359)	24.176 (0.349)	24.038 (0.281)	22.607 (0.472)	23.552 (0.693)	22.997 (0.571)
Glutamine	Glutamine	HILIC	147.14	44	10.37	73	Yes	19.127 (0.231)	19.813 (0.271)	20.058 (0.74)	19.915 (0.237)	19.633 (0.242)	18.995 (0.428)	18.348 (0.688)	18.158 (0.551)	17.129 (0.896)	18.576 (0.517)	19.247 (0.323)	18.772 (0.402)	16.958 (0.525)	18.361 (0.994)	17.631 (0.9)
Glutamate	Glutamate	HILIC	148.15	84	10.21	23	Yes	20.884 (0.617)	21.211 (0.669)	21.289 (0.738)	21.142 (0.471)	20.888 (0.403)	20.435 (0.484)	19.785 (0.757)	19.82 (0.679)	18.746 (0.834)	20.214 (0.538)	20.839 (0.472)	20.409 (0.5)	18.814 (0.633)	19.969 (0.929)	19.401 (0.823)
Methionine	Methionine	HILIC	150.088	61.072	9.64	33	Yes	20.889 (0.301)	21.327 (0.275)	21.058 (0.936)	20.808 (0.352)	20.431 (0.382)	19.985 (0.528)	19.303 (0.821)	19.627 (0.628)	18.353 (1.194)	19.822 (0.657)	20.611 (0.404)	19.914 (0.63)	17.802 (0.708)	20.243 (1.215)	19.104 (1.202)
Histidine	Histidine	HILIC	156.072	110	11.08	21	Yes	24.126 (0.311)	24.464 (0.31)	24.562 (0.546)	24.581 (0.299)	24.387 (0.2)	23.57 (0.269)	24.017 (0.306)	23.97 (0.276)	24.028 (0.554)	24.086 (0.279)	24.172 (0.247)	24.109 (0.238)	23.593 (0.278)	23.883 (0.346)	23.599 (0.252)
GlucosePos2	Glucose	HILIC	163.123	45.068	13.09	28	Yes	23.512 (0.111)	23.663 (0.196)	23.969 (0.166)	24.163 (0.194)	23.546 (0.13)	23.612 (0.528)	21.174 (1.105)	21.061 (0.977)	19.096 (0.464)	21.506 (1.05)	23.462 (0.358)	22.259 (0.667)	18.978 (0.639)	22.113 (1.29)	21.319 (1.313)
Phenylalanine	Phenylalanine	HILIC	166.117	120.04	9.43	21	Yes	25.487 (0.183)	25.694 (0.228)	25.664 (0.872)	25.606 (0.245)	25.257 (0.231)	24.63 (0.299)	24.71 (0.349)	24.499 (0.306)	24.309 (0.746)	24.789 (0.295)	24.978 (0.257)	24.816 (0.281)	23.952 (0.438)	24.551 (0.518)	24.377 (0.448)
Arginine	Arginine	HILIC	175.139	70.02	10.89	32	Yes	23.868 (0.59)	24.243 (0.488)	24.811 (0.714)	24.873 (0.355)	24.577 (0.394)	23.851 (0.356)	24.213 (0.419)	23.807 (0.443)	24.124 (0.602)	23.865 (0.493)	23.827 (0.456)	23.936 (0.49)	23.715 (0.577)	23.503 (0.509)	23.449 (0.565)
Tyrosine	Tyrosine	HILIC	182.139	91.066	9.49	40	Yes	23.342 (0.258)	23.48 (0.299)	23.361 (0.708)	23.301 (0.345)	22.989 (0.365)	22.481 (0.382)	22.395 (0.395)	22.162 (0.425)	22.266 (0.847)	22.593 (0.331)	22.78 (0.35)	22.731 (0.3)	22.155 (0.438)	22.565 (0.461)	22.443 (0.407)
MetSul	Methionine sulfone	HILIC	182.1	136	9.31	15				23.25 (0.937)	23.328 (0.341)	22.999 (0.354)	22.409 (0.403)	22.291 (0.448)	22.126 (0.426)	22.27 (0.937)	22.581 (0.322)	22.872 (0.275)	22.653 (0.335)	22.032 (0.398)	22.565 (0.496)	22.405 (0.442)
MES	Methylsulfone	HILIC	196.12	100	11.18	31
Tryptophan	Tryptophan	HILIC	205.114	188.047	9.11	15				25.616 (0.985)	25.563 (0.251)	25.202 (0.254)	24.672 (0.491)	24.337 (0.435)	24.062 (0.444)	23.693 (0.864)	24.385 (0.386)	24.828 (0.406)	24.58 (0.334)	23.699 (0.513)	24.426 (0.562)	24.022 (0.64)
Asparagine	Asparagine	HILIC	133.15	74	10.3	22	Yes	19.419 (0.293)	20.022 (0.28)	19.967 (0.763)	19.432 (0.368)	18.669 (0.44)	18.419 (1.177)	16.195 (1.111)	15.922 (0.915)	13.769 (1.206)	16.23 (1.111)	17.767 (0.522)	16.282 (0.757)	13.328 (1.008)	16.193 (1.7)	14.737 (1.692)
Valine-d8	Valine-d8	HILIC	126.1	80	9.82	18	Yes	21.666 (0.143)	21.894 (0.176)	21.675 (0.161)	20.99 (0.266)	20.137 (0.261)	20.259 (1.202)	18.419 (0.959)	18.411 (0.789)	17.244 (0.665)	18.928 (0.792)	20.504 (0.362)	18.738 (0.504)	16.887 (0.47)	19.297 (1.49)	17.867 (1.35)	Internal standard
Phe-d8	Phenylalanine-d8	HILIC	174.2	128	9.43	19				23.779 (0.105)	23.333 (0.229)	22.822 (0.211)	22.579 (0.52)	21.869 (0.504)	21.73 (0.478)	21.648 (0.361)	22.416 (0.398)	23.048 (0.308)	22.371 (0.328)	21.225 (0.486)	22.438 (0.818)	21.943 (0.703)	Internal standard
1-methylhistamine	1-methylhistamine	HILIC	126.002	85.1	11.37	27	Yes	24.186 (0.135)	24.158 (0.116)	24.189 (0.147)	23.819 (0.165)	23.201 (0.199)	22.555 (0.698)	21.275 (0.363)	21.137 (0.358)	20.422 (0.377)	21.615 (0.391)	22.205 (0.452)	21.077 (0.25)	20.007 (0.354)	21.471 (0.922)	20.772 (0.748)
2'-deoxyadenosine	2'-deoxyadenosine	HILIC	252.068	57	2.11	57	Yes	11.968 (0.505)	12.311 (0.497)	12.378 (0.497)	11.744 (0.455)	12.013 (0.721)	11.762 (0.602)	12.239 (0.509)	12.207 (0.346)	12.073 (0.391)	12.127 (0.587)	12.055 (0.636)	12.96 (0.352)	12.113 (0.342)	12.968 (0.476)	12.692 (0.393)
2'-deoxycytidine	2'-deoxycytidine	HILIC	227.976	111.9	9.61	21
3HK	3-hydroxykynurenine	HILIC	224.996	208.1	8.87	13	Yes	13.588 (0.385)	13.801 (0.35)	13.788 (0.395)	13.719 (0.413)	13.411 (0.317)	13.019 (0.37)	12.082 (0.536)	12.256 (0.441)	12.275 (0.398)	12.905 (0.523)	13.252 (0.787)	12.525 (0.549)	12.014 (0.539)	12.56 (0.499)	12.842 (0.493)
5-HIAA	5-hydroxyindoleacetic acid	HILIC	191.966	146	10.73	27		17.416 (0.394)	17.198 (0.386)	16.934 (0.656)	16.766 (0.408)		18.769 (0.201)	17.715 (0.42)	17.382 (0.317)	17.218 (0.311)	17.753 (0.365)	16.767 (0.39)	16.601 (0.371)	16.488 (0.265)	15.967 (0.375)	15.812 (0.408)
Adenosine	Adenosine	HILIC	268.002	136	0	29	Yes	19.334 (0.362)	20.154 (0.475)	19.896 (0.578)	19.535 (0.187)	19.701 (0.169)	18.86 (0.32)	19.605 (0.995)	19.024 (0.548)	18.169 (0.681)	18.731 (0.544)	18.81 (0.233)	18.946 (0.451)	17.768 (0.421)	18.982 (0.942)	18.239 (0.573)
ADMA	Asymmetric dimethylarginine	HILIC	203.069	70.3	11.5	41		15.691 (0.301)	16.117 (0.325)	16.588 (0.606)	16.19 (0.436)			18.887 (1.22)	18.525 (1.14)	16.862 (1.532)	18.83 (1.195)	20.332 (0.793)	19.455 (1.237)	16.065 (1.737)	19.634 (1.541)	18.275 (1.834)
DMGV	Dimethylguanidino valeric acid	HILIC	202.013	70.3	10.12	23	Yes	17.415 (0.938)	17.988 (0.999)	18.132 (0.949)	17.835 (0.835)	17.123 (0.753)	16.992 (0.984)	15.992 (1.271)	16.056 (1.054)	14.635 (1.273)	15.835 (1.023)	17.052 (1.111)	16.22 (1.059)	14.337 (0.965)	16 (1.361)	15.336 (1.305)
Anserine	Anserine	HILIC	241.033	109.2	12.56	35
beta-Alanine	beta-Alanine	HILIC	90.092	72	13.25	11		15.518 (0.301)	15.834 (0.189)	15.91 (0.197)	15.986 (0.203)	15.374 (0.318)		13.116 (1.255)	13.424 (1.842)		13.941 (1.322)	15.26 (0.839)	13.868 (1.175)
Betaine	Betaine	HILIC	118.013	58	10.93	43	Yes	26.57 (0.129)	26.415 (0.184)	26.577 (0.72)	26.818 (0.084)	26.757 (0.102)	26.556 (0.283)	26.036 (0.392)	24.217 (0.663)	23.724 (2.191)	24.878 (0.698)	25.584 (0.403)	24.75 (0.423)	23.254 (1.158)	24.457 (1.255)	23.938 (1.245)
Butyrylcarnitine	Butyrylcarnitine	HILIC	232.076	85.1	10.62	29	Yes	15.178 (0.379)	15.761 (0.422)	16.202 (0.467)	16.104 (0.373)	15.968 (0.398)	15.524 (0.484)	14.584 (0.704)	14.977 (0.672)	13.648 (0.854)	15.019 (0.708)	15.463 (0.58)	16.015 (0.714)	22.206 (0.829)	22.309 (0.744)	22.209 (0.794)
cAMP	Cyclic adenosine monophosphate	HILIC	329.93	135.9	0	47	Yes	15.666 (1.304)	16.363 (1.271)	17.928 (0.707)	18.355 (0.763)	18.244 (0.573)	17.724 (0.569)	16.481 (0.741)	16.24 (0.875)	15.467 (0.429)	16.678 (1.02)	16.457 (0.955)	15.701 (0.76)	15.204 (1.052)	16.383 (1.453)	15.836 (1.224)
Carnosine	Carnosine	HILIC	227.002	110	12.53	33
Choline	Choline	HILIC	104.808	59.8	0	31	Yes	20.119 (0.356)	20.123 (0.369)	19.673 (0.683)	19.509 (0.335)	19.453 (0.35)	19.058 (0.359)	18.319 (0.814)	17.889 (0.84)	16.015 (1.307)	18.507 (0.698)	19.149 (0.343)	18.255 (0.504)	15.837 (1.106)	18.258 (1.289)	16.725 (1.462)
Citrulline	Citrulline	HILIC	176.062	113.1	10.23	27			19.995 (0.324)	19.737 (0.867)	19.458 (0.46)	19.15 (0.398)	18.899 (0.518)	18.376 (0.644)	18.096 (0.841)	16.585 (1.459)	18.292 (0.555)	19.19 (0.549)	18.317 (0.733)	16.244 (1.182)	18.493 (1.096)	17.506 (1.174)
Cotinine	Cotinine	HILIC	177.059	80.2	7.67	35														23.046 (2.833)
Creatine	Creatine	HILIC	131.928	62.8	8.97	29	Yes	21.868 (0.831)	21.021 (0.672)	20.412 (0.591)	17.707 (0.595)	15.322 (0.37)	17.215 (2.844)	13.108 (1.185)	12.777 (0.86)	10.976 (0.423)	11.166 (1.215)	15.961 (1.403)	12.883 (0.716)	10.736 (0.514)	14.055 (2.417)	12.277 (2.461)
Cystamine	Cystamine	HILIC	152.907	65.1	7.33	33		17.991 (0.853)	18.692 (0.805)	18.997 (0.897)	18.906 (0.826)	18.826 (1.014)	18.273 (1.068)	18.831 (0.907)	18.507 (0.961)	18.894 (1.392)	18.857 (0.861)
Cysteamine	Cysteamine	HILIC	78.858	61	6.33	29	Yes	15.708 (1.279)	15.506 (1.069)	15.042 (1.236)	13.933 (1.045)	12.933 (1.117)	12.799 (1.277)	10.445 (1.577)	10.398 (1.612)	7.938 (1.362)	10.696 (1.439)	13.411 (1.298)	11.62 (1.29)	8.732 (1.455)	12.296 (2.486)	10.62 (2.327)
Cytidine	Cytidine	HILIC	243.977	112.1	7.3	29		11.851 (1.682)	13.067 (2.021)	13.986 (1.718)	14.137 (1.873)	14.555 (1.423)	14.169 (1.827)	12.578 (1.067)	12.009 (1.062)		11.359 (0.953)	15.607 (0.558)	16.095 (0.401)	15.046 (0.549)	15.934 (0.481)	15.711 (0.571)
Cytosine	Cytosine	HILIC	112.004	95	8.66	23	Yes	18.243 (1.087)	18.603 (0.645)	18.279 (0.497)	17.756 (0.351)	17.042 (0.334)	16.535 (0.668)	16.062 (0.702)	15.102 (0.981)	16.42 (0.585)	16.871 (0.347)	17.26 (0.457)	17.419 (0.325)	15.23 (0.836)	17.072 (0.796)	15.967 (1.207)
GABA.1	Gamma aminobutyric acid	HILIC	103.788	68.539	12.3	21
GABA.2	Gamma aminobutyric acid	HILIC	103.788	86.4	12.3	13
Glycerol	Glycerol	HILIC	92.83	75	2.41	15		9.028 (0.335)	8.774 (0.448)	7.891 (0.591)	7.467 (0.578)	6.624 (0.779)	6.701 (1.191)	5.31 (1.057)	5.465 (1.048)	5.077 (0.928)	5.775 (0.979)	6.848 (0.739)	5.817 (1.118)	4.501 (0.719)	4.726 (1.239)	5.4 (1.421)
Histamine	Histamine	HILIC	112.921	68.1	12.17	45						13.884 (0.181)	14.197 (0.346)	13.587 (1.042)	14.517 (0.938)	13.258 (1.023)	15.947 (0.586)	16.013 (0.439)	14.759 (0.749)	12.364 (1.581)	15.351 (1.176)	13.874 (1.382)
Kynurenic acid	Kynurenic acid	HILIC	189.974	144	8.22	29	Yes	19.637 (0.553)	19.66 (0.554)	19.122 (0.85)	18.628 (0.622)	17.959 (0.516)	17.376 (0.578)	18.26 (0.617)	17.745 (0.585)	17.181 (0.964)	16.73 (1.019)	17.912 (0.691)	17.876 (0.562)	17.486 (0.602)	18.127 (0.619)	18.015 (1.038)
Ornithine	Ornithine	HILIC	132.92	70.1	10.99	25		16.368 (0.37)	16.199 (0.435)	16.021 (0.543)	15.416 (0.452)	14.386 (0.511)		20.655 (0.654)	20.478 (0.633)	19.767 (1.362)	20.95 (0.545)	22.149 (0.482)	20.963 (0.432)	19.797 (0.52)	21.198 (0.986)	20.246 (0.837)
Phosphocholine	Phosphocholine	HILIC	184.964	98.9	0	29	Yes	20.418 (0.404)	20.693 (0.567)	21.024 (0.424)	19.914 (0.365)	20.282 (0.367)	19.968 (0.762)	19.439 (0.792)	19.285 (0.985)	17.091 (0.667)	18.629 (1.294)	20.251 (0.365)	19.689 (0.88)	17.112 (0.586)	19.596 (1.257)	18.734 (0.986)
Phosphoethanolamine	Phosphoethanolamine	HILIC	141.868	58	11.36	37
Serotonin	Serotonin	HILIC	177.086	159.9	10.4	19	Yes	13.104 (0.773)	13.431 (0.549)	14.013 (0.533)	13.973 (0.376)	13.688 (0.407)	13.277 (0.397)	13.27 (0.469)	12.97 (0.635)	13.912 (0.768)	15.122 (0.792)	16.06 (0.807)	15.346 (0.802)	13.576 (0.759)	15.454 (1.142)	14.579 (1.178)
Spermine	Spermine	HILIC	202.977	70.1	0	37	Yes	22.499 (0.298)	22.515 (0.349)	22.454 (0.819)	22.183 (0.408)	21.95 (0.264)	21.675 (0.343)	22.071 (0.306)	21.626 (0.29)	22.343 (0.758)	22.114 (0.299)	22.06 (0.297)	22.288 (0.389)	22.165 (0.37)	22.089 (0.283)	22.083 (0.464)
Taurine	Taurine	HILIC	125.901	44.1	9.02	29	Yes	21.843 (0.957)	22.442 (0.772)	21.908 (1.392)	21.066 (0.603)	20.478 (0.316)	20.399 (0.859)	18.852 (1.052)	18.692 (1.109)	16.198 (1.084)	17.901 (0.82)	18.425 (0.73)	17.537 (0.715)	16.081 (0.891)	18.096 (1.036)	17.235 (1.084)
Thiamine	Thiamine	HILIC	265.916	122	11.6	29	Yes	10.721 (0.984)	13.038 (1.095)	13.105 (1.037)	13.215 (0.937)	13.711 (0.95)	13.539 (0.961)	13.766 (1.22)	13.571 (1.001)	14.464 (0.936)	14.111 (0.86)	13.472 (0.966)	13.867 (1.105)	14.416 (0.867)	14.15 (1.285)	14.307 (0.972)
Thyroxine	Thyroxine	HILIC	777.623	731.8	10.78	43
trans-HYP	trans-hydroxyproline	HILIC	131.753	63.1	8.97	51	Yes	21.115 (0.858)	20.342 (0.683)	19.738 (0.557)	17.024 (0.618)	14.753 (0.321)	16.602 (2.808)	12.589 (1.035)	12.132 (0.789)	10.748 (0.424)	10.892 (0.964)	15.109 (1.395)	12.246 (0.582)	10.491 (0.517)	13.471 (2.118)	11.855 (2.214)
Triidothyronine	Triidothyronine	HILIC	651.783	605.8	11.73	31
TMNO	Trimethylamine N-oxide	HILIC	75.87	58	10.82	27	Yes	25.247 (0.979)	24.242 (1.329)	22.357 (1.642)	20.717 (1.467)	18.674 (1.412)	20.018 (2.826)	16.09 (2.694)	16.413 (2.676)	14.14 (2.957)	16.648 (2.579)	19.794 (1.532)	16.553 (2.407)	13.923 (2.8)	18.682 (3.481)	16.026 (3.877)
Thymidine	Thymidine	HILIC	242.985	127.2	3.16	29	Yes	12.79 (0.23)	13.027 (0.241)	15.026 (0.117)	15.67 (0.101)	15.583 (0.119)	14.934 (0.283)	13.276 (0.344)	13.178 (0.223)	12.129 (0.251)	13.622 (0.263)	13.539 (0.259)	13.078 (0.212)	11.868 (0.253)	13.205 (0.595)	12.611 (0.732)
Uridine	Uridine	HILIC	244.982	113.1	3.62	23	Yes	19.89 (0.498)	20.159 (0.557)	20.21 (0.719)	20.24 (0.45)	20.064 (0.474)	20.386 (0.557)	20.014 (0.74)	19.653 (0.642)	18.761 (0.951)	20.068 (0.691)	21.539 (0.52)	21.249 (0.571)	19.054 (0.515)	21.354 (1.175)	20.445 (1.131)
3-deaazadenosine	3-deaazadenosine	HILIC	267.004	135	2.34	35	Yes	14.586 (0.288)	14.598 (0.249)	16.491 (0.125)	17.246 (0.244)	17.32 (0.115)	16.789 (0.298)	15.636 (0.171)	15.534 (0.123)	14.896 (0.213)	15.74 (0.207)	15.01 (0.237)	14.669 (0.187)	14.037 (0.226)	14.453 (0.271)	14.564 (0.5)
3-IPA	3-indolepropionic acid	HILIC	190.001	129.9	2.2	31	Yes	15.584 (0.954)	15.803 (1.11)	15.623 (1.089)	15.63 (1.108)	15.65 (0.868)	16.214 (0.961)	15.288 (1.191)	15.01 (1.154)	14.083 (0.995)	15.252 (1.329)	16.382 (1.2)	15.799 (1.332)	13.873 (0.978)	16.345 (1.568)	15.623 (1.366)
BAIBA	β-aminoisobutyric acid	HILIC	104.024	85.9	12.07	11		16.735 (0.244)	16.944 (0.296)	16.847 (0.23)	16.283 (0.313)	15.72 (0.304)	16.34 (0.686)	14.598 (0.767)	14.796 (0.718)	13.696 (0.682)	15.128 (0.74)	16.101 (0.443)	15.278 (0.535)	13.992 (0.363)
Acetylcarnitine	Acetylcarnitine	HILIC	204.066	85	0	31	Yes	26.872 (0.098)	26.996 (0.097)	27.004 (0.812)	26.921 (0.19)	26.715 (0.237)	26.094 (0.581)	24.998 (0.753)	24.48 (1.157)	24.763 (1.205)	25.015 (0.715)	25.829 (0.418)	25.107 (0.541)	24.561 (0.927)	24.953 (0.799)	24.431 (1.22)
Acetylcholine	Acetylcholine	HILIC	147.059	88.2	12.9	21
Carnitine	Carnitine	HILIC	162.106	60	11.13	23	Yes	26.846 (0.108)	27.121 (0.102)	27.138 (0.749)	27.068 (0.141)	26.766 (0.236)	26.363 (0.333)	25.746 (0.419)	25.454 (0.313)	25.067 (1.237)	25.514 (0.399)	26.316 (0.302)	25.55 (0.324)	24.543 (0.516)	25.344 (0.859)	25.027 (0.663)
L-Homoserine	L-Homoserine	HILIC	120.086	74	10.09	17	Yes	21.136 (0.261)	21.008 (0.34)	20.553 (0.811)	19.898 (0.444)	18.865 (0.447)	19.072 (1.266)	17.036 (1.063)	17.317 (0.912)	14.656 (1.633)	17.26 (1.211)	19.216 (0.785)	17.313 (0.858)	14.276 (1.59)	17.838 (2.108)	15.957 (2.091)
N-acetylglutamine	N-acetylglutamine	HILIC	189	130	12.34	19				21.138 (0.819)	21.198 (0.64)	20.971 (0.688)	20.626 (0.514)	20.643 (0.643)	19.779 (0.824)	19.144 (1.251)	20.277 (0.874)	21.135 (0.646)	20.901 (0.714)	18.656 (1.3)	20.739 (0.932)	20.095 (1.166)
L-NMMA	NG-monomethyl-L-arginine	HILIC	189.036	70	11.66	35
Purine	Purine	HILIC	120.977	94.2	9.3	31		15.125 (0.278)		14.137 (0.49)	13.462 (0.471)	12.879 (0.426)	13.085 (0.992)	11.77 (0.931)	12.007 (0.793)	11.483 (0.583)	13.012 (0.694)	13.755 (0.377)	12.697 (0.564)	11.019 (0.733)	13.006 (1.191)	11.978 (1.187)
Pyridoxine	Pyridoxine	HILIC	169.988	151.9	11.66	21		15.54 (0.292)	15.396 (0.353)	15.583 (0.381)	15.576 (0.284)	15.489 (0.259)	15.125 (0.376)	14.269 (0.613)	14.281 (0.577)	13.553 (0.537)	14.936 (0.583)	15.303 (0.573)	14.34 (0.622)	12.996 (0.629)	14.825 (1.113)
Riboflavin	Riboflavin	HILIC	377.047	243	6.44	33	Yes	18.328 (1.21)	18.184 (1.247)	18.481 (1.393)	18.526 (1.04)	18.463 (1.049)	17.53 (1.174)	17.857 (1.162)	17.503 (1.246)	17.302 (1.231)	17.481 (0.848)	17.57 (0.835)	17.652 (1.124)	17.277 (1.152)	17.944 (1.196)	17.529 (0.738)
Anandamide	Anandamide	HILIC	348.133	67	2.23	57	Yes	15.386 (0.5)	15.871 (0.517)	15.893 (0.341)	16.026 (0.242)	16.084 (0.241)	15.466 (0.236)	14.819 (0.41)	14.889 (0.367)	14.46 (0.422)	15.064 (0.37)	15.343 (0.336)	14.989 (0.339)	14.369 (0.371)	15.254 (0.501)	15.062 (0.591)
2-Arachidonyl glycerol	2-Arachidonyl glycerol	HILIC	379.391	105.2	2.01	61	Yes	16.639 (0.408)	16.826 (0.44)	17.928 (0.277)	18.194 (0.223)	18.327 (0.149)	16.618 (0.286)	17.267 (0.26)	17.122 (0.189)	16.527 (0.396)	17.485 (0.209)	16.659 (0.418)	16.964 (0.442)	16.484 (0.362)	16.83 (0.368)	16.922 (0.364)
Arachidonic acid	Arachidonic acid	HILIC	305.298	77.1	1.98	95	Yes	16.641 (0.321)	16.724 (0.253)	16.287 (0.408)	16.007 (0.484)	15.851 (0.32)	15.634 (0.35)	15.783 (0.303)	15.459 (0.316)	15.792 (0.338)	15.631 (0.278)	15.816 (0.349)	16.143 (0.305)	15.753 (0.324)	16.119 (0.321)	16.209 (0.44)
AAD	2-aminoadipate	HILIC	162.079	98.1	4.58	21							11.486 (0.519)			11.631 (0.731)	12.884 (0.83)	14.115 (0.838)	13.43 (0.651)	11.76 (0.692)	14.146 (1.136)	13.149 (1.133)
Colchicine	Colchicine	HILIC	400.141	358.3	6.66	31	Yes	9.366 (0.455)	9.64 (0.476)	12.167 (0.174)	12.784 (0.202)	13.033 (0.569)	12.604 (0.529)	11.617 (0.84)	11.352 (0.894)	10.758 (0.213)	11.706 (0.164)	10.942 (0.183)	10.855 (0.839)	10.317 (1.187)	10.676 (0.917)	10.38 (0.231)
HomocysteineN	Homocysteine	HILIC	136.946	118.9	11.01	25										16.229 (0.598)		17.443 (0.824)	16.151 (0.436)	15.745 (0.349)	16.871 (0.872)	17.018 (0.405)
Acetoacetic Acid	Acetoacetic Acid	HILIC	102.881	58	11.02	51										12.125 (0.466)	13.016 (0.436)	13.759 (0.351)	13.283 (0.353)	11.957 (0.727)	12.901 (0.834)	12.352 (0.753)
Glyoxylic acid	Glyoxylic acid	HILIC	74.96	56.9	12.03	19
5-Aminolevulinic Acid	5-Aminolevulinic Acid	HILIC	132.114	113.6	10.46	30	Yes	15.248 (0.642)	15.556 (0.699)	15.356 (0.774)	14.676 (0.822)	14.106 (0.868)	13.888 (1.201)	12.365 (1.702)	11.732 (1.642)	10.188 (2.124)	13.278 (1.268)	14.054 (1.001)	12.879 (1.364)	12.036 (1.187)	13.055 (1.384)	12.718 (1.322)
α-ketoisocaproic acid.1	α-ketoisocaproic acid	HILIC	130.999	113.1	12.55	11
α-ketoisocaproic acid.2	α-ketoisocaproic acid	HILIC	130.999	89	12.55	15
Isovalerylcarnitine.1	Isovalerylcarnitine	HILIC	245.931	85.1	11.67	33
Isovalerylcarnitine.2	Isovalerylcarnitine	HILIC	245.931	187	11.14	19
α-keto-β-methylvaleric acid.1	α-keto-β-methylvaleric acid	HILIC	130.823	113	10.7	11	Yes	14.682 (0.194)	14.45 (0.226)	14.538 (0.21)	14.343 (0.238)	14.201 (0.164)	14.357 (0.573)	13.611 (0.314)	13.368 (0.348)	12.08 (0.472)	13.377 (0.342)	13.828 (0.368)	13.014 (0.383)	9.788 (1.113)	12.256 (1.537)	10.563 (1.694)
α-keto-β-methylvaleric acid.2	α-keto-β-methylvaleric acid	HILIC	130.823	85	10.26	13	Yes	17.716 (0.348)	18.477 (0.262)	18.573 (0.251)	18.585 (0.37)	18.457 (0.271)	18.297 (0.262)	18.287 (0.252)	18.269 (0.298)	18.412 (0.613)	18.216 (0.244)	18.424 (0.219)	18.103 (0.27)	18.332 (0.489)	18.448 (0.642)	18.229 (0.388)
2-Methylbutyrylcarnitine.1	2-Methylbutyrylcarnitine	HILIC	246.833	85.1	12.18	31
2-Methylbutyrylcarnitine.2	2-Methylbutyrylcarnitine	HILIC	246.833	86	12.18	29
2-Methylbutyrylcarnitine.3	2-Methylbutyrylcarnitine	HILIC	246.833	188.1	12.18	19
KIV	α-ketoisovaleric acid	HILIC	116.881	98.9	11.97	13
Propyl-l-carnitinne	Propyl-l-carnitinne	HILIC	217.4	85.2	10.8	25											18.55 (0.749)	18.472 (0.615)	19.504 (0.614)	20.211 (0.533)	18.746 (0.83)	19.329 (0.978)
TMA.1	Trimethylamine	HILIC	60.1	45	11.67	19
TMA.2	Trimethylamine	HILIC	60.1	44	11.67	25
