# Supplementary material for: A hierarchical approach to removal of unwanted variation for large-scale metabolomics data
Source: Nat Commun. 2021 Aug 17;12:4992. doi: 10.1038/s41467-021-25210-5 (PMC8371158; doi:10.1038/s41467-021-25210-5)
Supplement: Supplementary file 6 — Source Data [file 41467_2021_25210_MOESM6_ESM.xlsx]

## Sheet: Source_data_Fig2A
Sample	PC1	PC2
Pool 3	-10.2873	1.74944
402	-10.1851	1.98484
449	-9.6283	1.96319
393	-8.03768	0.0505265
380	-8.88748	2.60601
369	-8.49735	2.53926
444	-7.82605	1.92802
446	-7.63433	1.02548
440	-6.35345	1.73146
447	-6.14677	1.39595
448	-7.01933	1.60942
Pool 4	-6.1558	-0.963891
449	-6.30931	0.40923
450	-5.78879	0.771763
452	-6.17512	1.52689
453	-5.581	-1.25178
454	-6.37885	-0.197134
443	-5.56032	0.277659
455	-5.10993	1.23783
456	-5.17345	1.14151
457	-5.28789	0.849971
458	-6.03663	1.59788
Pool 5	-4.79917	-1.3421
459	-4.71172	0.239455
460	-5.09333	-0.065628
461	-4.78557	-0.0713381
462	-5.64307	-1.86139
463	-4.66321	-0.582051
464	-4.63377	0.0344019
465	-3.50222	-0.994934
466	-3.56523	-0.681601
467	-3.11916	-1.76151
Pool 6	-2.37663	-1.5771
469	-2.75427	-0.851754
470	-3.02794	-0.71214
472	-4.48747	-1.10092
474	-2.29602	-0.575546
475	-3.55313	-0.919817
477	-2.25964	-3.88316
478	-2.19741	0.470098
463	-1.86244	-0.744003
479	-2.1047	-2.05917
480	-1.40189	0.163792
Pool 7	-1.37297	-2.34198
481	-1.37221	0.424528
477	0.858251	-3.76165
482	0.570205	-0.583688
483	-0.254056	-0.85029
485	0.812311	0.217512
486	-0.0570535	-1.52927
487	0.0889323	-5.10544
489	0.594122	-0.0696476
490	2.55197	0.505497
491	1.80707	-0.230325
Pool 8	1.75658	-1.42465
492	2.78759	-1.16415
493	2.71254	-1.1262
495	4.89992	0.550677
496	3.19147	-0.739502
498	4.00239	0.780631
500	6.01974	0.0300016
501	4.03749	0.275977
485	4.73454	0.245973
502	5.18816	-0.022814
503	5.12586	-0.376678
Pool 9	4.57243	-2.00315
504	4.66479	-2.40388
505	6.78512	0.0832074
507	7.13483	0.306961
491	5.55418	-0.242738
508	5.72405	-0.264552
509	6.09121	0.521202
510	8.70864	1.31851
511	6.96863	1.17632
512	7.09587	0.125864
513	9.65757	1.54784
Pool 10	7.17561	-0.971218
514	8.82891	2.36119
515	8.67774	0.662759
516	7.71439	0.165195
517	6.41162	0.21251
518	9.45035	1.66271
507	10.0167	1.72889
519	10.024	1.28016
520	7.97171	0.711292
522	10.2126	0.699496
523	10.9141	3.57466
Pool 11	7.86031	-1.06482

## Sheet: Source_data_Fig2B
Sample	PC1	PC2
Pool 3	-1.82974	0.520625
498	-0.138471	3.59103
483	0.26111	0.227124
508	0.318126	2.09737
490	0.985596	1.68357
524	1.07179	-3.03473
525	1.61983	0.158976
520	-0.0302572	2.14095
526	2.05611	1.96467
527	2.38616	-2.46168
Pool 4	0.476437	0.261597
528	3.51455	2.49311
530	-0.528951	2.91353
525	2.08512	-0.152204
531	7.7446	4.41104
532	2.40899	3.82397
533	4.87313	0.28454
444	2.76892	0.355846
534	2.85737	-1.94406
535	3.16853	2.66039
536	5.13136	1.00564
Pool 5	3.80321	-2.66213
533	4.05222	1.35533
537	1.49878	3.36767
538	3.64243	-0.0230159
539	4.41473	-0.100915
540	3.37004	0.501668
541	5.19492	-3.45197
545	3.98711	-0.76185
546	5.56398	-2.93673
547	4.0221	-4.71351
548	6.31538	-4.00343
Pool 6	4.54293	-0.237884
549	6.13379	3.40619
551	5.24154	0.991411
553	5.35414	3.60205
554	4.66863	-2.36589
555	6.48958	-1.44033
556	4.9424	4.61399
557	4.27739	5.97039
558	8.90813	-2.97919
560	7.71422	-3.4689
546	8.35598	-2.21436
Pool 7	6.26782	0.683318
561	8.73032	-1.29251
562	-5.79347	1.60337
564	-8.68063	3.57932
565	-8.69015	0.937794
566	-8.44908	1.49862
568	-6.79156	1.01475
569	-7.06342	-0.577706
548	-4.52815	-2.93577
570	-5.71831	-2.5575
571	-7.00058	-1.04565
Pool 8	-5.7671	-2.09087
572	-5.29687	-3.5492
573	-5.1617	0.847098
574	-5.068	-2.98656
576	-5.04821	-2.14288
577	-5.92609	1.26228
565	-5.8667	-1.15363
578	-4.77294	0.552416
579	-3.43906	-3.12651
580	-3.78139	-2.57811
582	-3.33218	-2.07435
Pool 9	-6.11273	0.52789
583	-4.8072	-1.25615
570	-2.47561	-2.61985
585	-4.16308	1.46402
586	-3.39411	0.547606
587	-1.25689	-3.6412
588	-4.05292	2.91615
590	-3.36694	-2.36103
591	-3.74519	2.84828
593	-1.87606	-0.8572
595	-3.9644	0.145313
Pool 10	-3.93751	-0.905499
596	-1.07156	0.654806
597	-3.87372	2.19948
598	-0.632122	-1.87208
600	-0.440851	-2.79174
601	-2.22032	0.483162
602	-0.479192	2.55474
603	-0.960378	1.18569
591	1.55011	-1.49772
604	-0.637565	1.14092
605	0.658577	0.79343
Pool 11	-1.25681	1.02336

## Sheet: Source_data_Fig2C
Sample	PC1	PC2
Pool 3	-7.66407	-0.574121
717	-7.53519	-2.93337
760	-6.83609	-0.529454
687	-6.14567	-1.01903
712	-6.42782	0.58961
750	-6.12684	-0.0595174
761	-7.7975	0.126179
776	-6.43725	-0.0421593
777	-5.85524	-0.848509
778	-5.04185	-0.220006
780	-5.07559	2.01937
Pool 4	-4.20516	-2.08482
781	-5.81345	-0.0649481
782	-2.73043	-2.91487
783	-4.66379	-1.12233
784	-5.23426	-0.386589
785	-4.39752	-2.30461
774	-3.78976	-1.47154
786	-4.57938	-0.145408
787	-4.4851	1.78972
788	-3.85773	-4.0542
790	-2.89936	-3.54103
Pool 5	-3.81259	0.0120793
784	-3.13661	-1.26329
791	-1.05334	-3.15794
794	-2.95531	1.31384
795	-2.52487	2.08826
796	-1.08076	-1.94198
797	-0.165547	-3.89776
799	-3.93331	1.72297
801	-3.32422	0.919536
802	-1.37918	-0.387862
803	-2.65074	1.09649
Pool 6	-3.1081	2.3516
804	-1.67658	1.81611
805	-1.18042	-0.114733
790	-2.4448	2.48173
806	-1.66488	2.1999
808	-5.39314	1.49959
809	-1.65747	1.98337
810	0.521083	0.156263
811	-0.22794	1.69554
812	0.0696723	2.06955
813	-1.1337	-0.56912
Pool 7	-0.736055	1.42711
814	4.34932	-5.37273
815	1.70576	1.94151
816	2.01315	-2.53131
803	0.106359	0.835765
818	1.22904	0.0445049
819	2.29132	0.903823
820	0.236918	1.01517
822	1.18698	-0.164189
824	1.80941	0.807335
825	2.77256	-2.70625
Pool 8	3.68723	-2.72206
826	3.67993	0.877299
827	2.30987	-0.819587
818	3.46236	-1.99571
829	2.83785	0.326079
830	1.43149	-0.0481242
831	4.57472	-1.54295
832	2.50771	0.692382
833	4.32485	-2.35646
834	0.419536	3.9168
835	5.52976	-2.81081
Pool 9	4.13107	-1.49459
836	3.98753	1.43056
829	3.35258	2.93309
837	5.12441	-0.109645
838	3.66006	1.72233
839	3.97429	-0.135997
840	3.07504	2.40043
841	1.71472	3.68201
842	4.51368	0.501911
843	7.74132	-3.43761
844	3.66639	-0.435084
Pool 10	3.59952	2.79657
845	5.6223	-2.75204
846	5.65676	-2.4481
847	2.93976	3.77136
848	7.05507	-1.20182
760	3.76942	3.00175
837	6.91738	-1.52621
849	6.71372	0.483627
850	4.61904	3.66141
851	6.41064	2.13352
852	4.24499	4.14609
Pool 11	7.29206	-1.1237

## Sheet: Source_data_Fig2D
Value	Run order
23.5699	1
23.4973	2
23.5596	3
23.4008	4
23.471	5
23.4879	6
23.6529	7
23.666	8
23.5231	9
23.4944	10
23.583	11
23.7545	12
23.6704	13
23.4442	14
23.428	15
23.751	16
23.7415	17
23.6773	18
23.7772	19
23.9663	20
23.916	21
23.7987	22
23.7086	23
23.6267	24
23.8135	25
23.9581	26
24.1173	27
24.0078	28
24.1431	29
23.9172	30
23.6923	31
23.9323	32
23.903	33
23.9685	34
24.0221	35
23.9613	36
23.9934	37
24.0546	38
23.7429	39
24.0385	40
24.1765	41
24.1651	42
24.201	43
24.0135	44
23.9656	45
23.757	46
24.0488	47
24.1885	48
23.9203	49
24.0055	50
24.185	51
24.1325	52
24.0481	53
24.0939	54
24.2266	55
24.2502	56
23.996	57
24.019	58
24.141	59
24.0999	60
23.879	61
23.8962	62
23.6731	63
23.6169	64
23.7717	65
23.6884	66
23.539	67
23.4338	68
23.6049	69
23.4265	70
23.2048	71
23.2782	72
23.1041	73
23.0913	74
23.1927	75
22.8684	76
22.8644	77
22.7827	78
22.8241	79
22.7682	80
22.7033	81
22.3822	82
22.3644	83
22.4036	84
22.2617	85
22.0774	86
22.2893	87
22.0048	88

## Sheet: Source_data_Fig2E
Value	Run order
18.5308	1
18.261	2
18.1016	3
18.4905	4
18.5327	5
18.1075	6
18.2163	7
18.2147	8
18.0661	9
18.2109	10
18.4226	11
18.2376	12
18.7412	13
17.8503	14
17.2642	15
17.6053	16
18.0561	17
17.8877	18
17.6169	19
18.244	20
17.8691	21
17.9019	22
18.2675	23
18.0399	24
17.8046	25
18.0411	26
17.5446	27
17.8033	28
18.0164	29
17.6683	30
17.5898	31
17.4692	32
17.4083	33
17.1903	34
16.7912	35
18.0441	36
17.1968	37
17.1183	38
17.0203	39
17.579	40
17.7303	41
17.205	42
17.5169	43
17.4893	44
17.1124	45
18.8023	46
19.32	47
18.6408	48
18.6185	49
18.5258	50
18.8949	51
18.5227	52
19.0334	53
19.6449	54
19.2047	55
19.0743	56
18.8078	57
18.6971	58
19.4067	59
19.701	60
19.3321	61
18.8687	62
18.4313	63
19.029	64
19.0757	65
19.2917	66
19.5118	67
18.4291	68
19.1511	69
18.6591	70
18.7377	71
19.1735	72
19.3544	73
18.5966	74
19.0686	75
19.1925	76
18.8404	77
18.8777	78
18.9739	79
19.1103	80
18.7076	81
18.9372	82
18.6952	83
18.1746	84
18.3572	85
18.4706	86
18.5643	87
18.5338	88

## Sheet: Source_data_Fig2F
Value	Run order
22.8263	1
22.3658	2
22.2693	3
22.2216	4
22.1575	5
22.2443	6
21.9915	7
22.163	8
21.9451	9
21.8803	10
22.169	11
22.06	12
22.2648	13
22.4124	14
21.9047	15
21.8733	16
22.0413	17
21.8407	18
21.8336	19
21.8307	20
21.8651	21
21.9261	22
22.101	23
21.8529	24
21.7475	25
21.8208	26
21.6563	27
21.6578	28
21.5615	29
21.4574	30
21.7006	31
21.7573	32
21.9086	33
21.8087	34
21.8104	35
21.8144	36
21.4711	37
21.5286	38
22.1966	39
21.3983	40
21.4452	41
21.3167	42
21.4244	43
21.5169	44
21.8267	45
21.3711	46
21.5042	47
21.4396	48
21.4858	49
21.2306	50
21.5033	51
21.285	52
21.3289	53
21.4503	54
21.2791	55
21.3858	56
21.3991	57
21.3405	58
21.1694	59
21.454	60
21.3056	61
21.2577	62
21.4906	63
21.3121	64
21.3421	65
21.2788	66
21.511	67
21.1575	68
21.4055	69
21.3892	70
21.3289	71
20.9759	72
20.9094	73
21.4866	74
21.1432	75
20.9844	76
21.6171	77
21.2626	78
21.3115	79
21.2386	80
21.3992	81
23.0918	82
21.6959	83
21.5262	84
21.2624	85
21.1763	86
21.5211	87
21.1077	88
20.9546	89

## Sheet: Source_data_Fig2G
Sample	PC1	PC2
Pool 3	-0.692551	0.912875
402	-0.881638	0.859801
449	0.303719	0.736352
393	-3.222	0.556205
380	-0.234318	0.169711
369	0.411779	0.108191
444	1.21828	-0.405542
446	-0.0736565	-0.844581
440	-0.0996007	-0.216807
447	1.73512	2.09832
448	1.40488	-1.73318
Pool 4	-0.185251	0.0303258
449	0.863603	0.651518
450	0.360903	0.229581
452	1.77625	-0.13602
453	-3.76365	0.105508
454	-0.65512	-0.877673
443	-0.336638	-0.463692
455	1.14419	1.46346
456	1.1441	1.56589
457	1.68545	1.57426
458	2.44858	-0.14012
Pool 5	-0.31093	0.58004
459	-0.0299267	-0.867544
460	0.168329	-1.25613
461	0.417614	0.354041
462	-1.06708	0.42636
463	-0.525343	-0.663611
464	0.519514	-2.11491
465	-0.689856	0.442318
466	-0.227607	0.236323
467	-0.585129	1.22507
Pool 6	-0.02125	0.938136
469	-0.822593	0.228247
470	1.20048	0.106149
472	1.54675	-0.418745
474	-0.326622	0.534482
475	1.28337	-0.408913
477	-4.50682	1.81229
478	1.69164	-0.421504
463	-0.525343	-0.663611
479	-1.37985	-0.618832
480	0.474257	-0.839232
Pool 7	-0.650964	-0.15089
481	1.47239	-0.839841
477	-4.50682	1.81229
482	0.519737	1.25666
483	1.19935	-0.56646
485	0.726756	0.43709
486	-0.882017	-0.759149
487	-5.41072	-0.228986
489	1.31862	0.160557
490	0.89189	1.284
491	-0.327486	-1.02439
Pool 8	-0.259448	-0.323677
492	0.196516	-0.711523
493	-0.638787	0.614457
495	0.351589	2.00495
496	-0.817676	-0.287969
498	1.05468	1.17038
500	0.761494	0.599488
501	1.09369	0.595971
485	0.726756	0.43709
502	-0.038445	-1.94412
503	-0.839678	0.378614
Pool 9	-0.838281	-0.71522
504	-2.3632	-2.15388
505	1.15119	-0.61939
507	-0.241384	1.41745
491	-0.327486	-1.02439
508	0.898115	0.0586672
509	0.515183	-0.864803
510	0.625565	1.90623
511	1.17129	-1.12371
512	-0.067453	-1.31879
513	0.911604	-0.768237
Pool 10	-0.44116	-1.28511
514	1.11881	0.672729
515	0.104881	0.604306
516	-0.782455	-1.36772
517	-0.323109	-2.4701
518	0.942676	0.609519
507	-0.241384	1.41745
519	-0.508298	-0.151642
520	0.815117	-1.39938
522	0.616712	0.365782
523	1.24781	1.85331
Pool 11	-0.562194	-2.41242

## Sheet: Source_data_Fig2H
Sample	PC1	PC2
Pool 3	2.36552	0.963476
498	-0.639297	0.19139
483	-0.348963	0.83576
508	-0.602703	1.87483
490	-1.44498	0.584886
524	1.4026	-0.0716926
525	1.3467	-0.785962
520	-0.335814	1.27677
526	-2.2333	-1.83462
527	0.439853	-1.70555
Pool 4	1.99733	0.053492
528	-0.433753	-4.03253
530	1.08756	0.216841
525	1.15497	-1.04743
531	-3.5813	1.3993
532	1.24637	-1.84471
533	-1.5611	1.03545
444	-1.58306	0.196883
534	1.56997	1.98749
535	-1.11665	-1.19724
536	0.106489	0.379596
Pool 5	1.50088	0.508128
533	-1.763	1.14174
537	1.12544	0.385482
538	-0.672969	0.407943
539	-0.351629	-1.2209
540	-1.39809	-1.00708
541	0.853086	1.73129
545	0.49928	1.24902
546	-1.70685	-0.179808
547	2.4182	0.336971
548	0.162414	0.852148
Pool 6	1.20553	-0.284663
549	-2.80231	-0.0458558
551	-0.149369	0.233743
553	-0.384605	0.545946
554	1.53965	-1.41833
555	-1.26447	0.325702
556	-0.870015	0.052641
557	-1.95892	2.87329
558	-0.521848	-0.134735
560	-1.02152	0.72065
546	-1.57516	-0.0208632
Pool 7	0.675636	0.148262
561	-2.14662	1.19768
562	-0.206892	-2.5596
564	0.2142	0.239592
565	1.71631	-1.65187
566	1.72712	-0.413204
568	0.294521	0.548912
569	-0.841248	0.0443618
548	0.0318655	0.884789
570	0.594705	1.3558
571	4.37546	0.878524
Pool 8	1.80756	0.21293
572	-0.59875	0.208725
573	-2.5008	-4.65868
574	-0.540276	-0.71587
576	0.195289	1.65443
577	-1.75203	0.787847
565	1.4979	-1.69304
578	-1.1699	-0.336047
579	-0.576012	-0.0379357
580	-1.71283	-0.40318
582	-1.76883	1.67646
Pool 9	0.582274	-0.15216
583	5.36767	-0.481633
570	0.410464	0.991238
585	2.87919	1.54302
586	-0.615205	0.358275
587	0.15124	1.16255
588	-0.0154627	-0.25842
590	0.978596	-2.79226
591	-1.65683	-0.940634
593	0.994504	-0.290121
595	-0.43572	-0.659789
Pool 10	2.16717	-0.0262258
596	-0.407241	-1.28644
597	-0.516935	-0.192669
598	-0.128431	0.457762
600	0.577073	0.629113
601	0.411486	0.857065
602	-0.664594	-2.40003
603	-0.834578	1.31999
591	-1.65538	-0.844745
604	0.236367	-0.94562
605	-0.573868	1.91718
Pool 11	1.73165	-0.863221

## Sheet: Source_data_Fig2I
Sample	PC1	PC2
Pool 3	-0.139985	0.264753
717	1.1388	1.74393
760	0.728034	-0.183213
687	-1.51449	-1.47238
712	0.987081	-0.759118
750	0.733591	-1.05337
761	-2.87717	0.41973
776	0.508211	0.623732
777	-0.889188	-0.363423
778	0.49832	-0.475297
780	1.32625	-1.01205
Pool 4	0.143695	0.608452
781	-0.0535065	0.731804
782	0.0770615	-0.953583
783	0.371789	1.29435
784	1.18387	0.355141
785	0.623302	1.33835
774	0.849887	-2.64159
786	1.0134	0.313393
787	0.748434	-0.490935
788	2.14524	4.28332
790	-0.202361	1.18141
Pool 5	0.0810576	1.42359
784	1.34649	0.30453
791	0.593858	-1.33439
794	0.0594281	-1.53201
795	-0.470136	-0.730671
796	1.03485	0.667217
797	-0.715428	-1.92906
799	-0.52118	-0.348585
801	-1.21954	0.558791
802	-0.367775	-0.390889
803	0.184173	1.18984
Pool 6	-0.208229	1.07878
804	0.110852	-0.487419
805	-0.378559	0.940047
790	-0.30374	1.21296
806	0.444871	-0.228913
808	-5.95323	4.84509
809	0.686951	0.053873
810	-0.872181	-2.42627
811	0.77511	-0.430832
812	0.94459	-1.43595
813	-1.05211	0.211489
Pool 7	-0.228488	1.14064
814	-2.5738	-3.90334
815	0.384068	-2.33145
816	0.0821595	-0.133103
803	0.61269	1.05648
818	0.241289	0.774326
819	2.0628	-1.25388
820	1.37862	0.530194
822	2.71087	1.84526
824	0.414542	0.0854331
825	0.488957	0.0709066
Pool 8	-0.0468848	0.220422
826	0.415606	-1.768
827	-0.904729	-0.69093
818	-0.0749116	0.872731
829	0.628004	-0.630309
830	1.13118	0.779741
831	1.67845	0.551047
832	-2.53294	-1.29948
833	-1.34805	-1.28066
834	-1.20413	0.64979
835	0.012193	-0.451681
Pool 9	-0.561713	0.646481
836	1.34984	0.890035
829	0.670077	-0.643402
837	-0.708546	-0.224322
838	-0.371059	-1.22219
839	-1.11638	-0.4133
840	1.43361	0.919677
841	-1.03438	1.50702
842	1.50377	0.350419
843	0.505043	-0.224772
844	-3.20005	0.61101
Pool 10	-0.289608	0.612516
845	0.417034	-0.0152617
846	-3.76215	0.502199
847	-1.67176	0.108869
848	0.0381804	-1.16477
760	1.58056	0.552512
837	-0.730066	-0.217625
849	0.142972	-2.6178
850	2.24995	0.423931
851	1.00268	-0.0192322
852	-2.98369	-0.492032
Pool 11	0.607797	0.331275

## Sheet: Source_data_Fig2J
Value	Run order
23.0707	1
22.9055	2
22.9596	3
22.7622	4
22.8247	5
22.798	6
22.9513	7
22.9315	8
22.8079	9
22.7387	10
22.7721	11
22.8984	12
22.7936	13
22.5815	14
22.5398	15
22.7459	16
22.8022	17
22.768	18
22.858	19
23.0401	20
22.9424	21
22.8197	22
22.6639	23
22.5696	24
22.7489	25
22.8547	26
23.0305	27
22.926	28
23.0309	29
22.8017	30
22.5511	31
22.8474	32
22.7521	33
22.7917	34
22.7961	35
22.7608	36
22.7856	37
22.8105	38
22.4738	39
22.7648	40
22.926	41
22.8843	42
22.9233	43
22.771	44
22.6583	45
22.4738	46
22.8296	47
22.9029	48
22.6765	49
22.7814	50
22.9202	51
22.9252	52
22.7985	53
22.8597	54
23.0344	55
23.0703	56
22.8079	57
22.9162	58
22.9522	59
23.0295	60
22.7834	61
22.8986	62
22.6765	63
22.696	64
22.8158	65
22.837	66
22.8286	67
22.7101	68
22.8732	69
22.8597	70
22.7342	71
22.7978	72
22.6481	73
22.7924	74
22.862	75
22.6484	76
22.7408	77
22.757	78
22.9532	79
22.8697	80
22.8732	81
22.7196	82
22.8732	83
22.9416	84
22.8443	85
22.7681	86
23.0284	87
22.9379	88

[truncated: 37 more sheets: Source_data_Fig2K, Source_data_Fig2L, Source_data_Fig3A, Source_data_Fig3B, Source_data_Fig3C, Source_data_Fig4, Source_data_FigS1, Source_data_FigS2A, Source_data_FigS2B, Source_data_FigS2C, Source_Data_FigS3A, Source_data_FigS3B, Source_data_FigS3C, Source_data_FigS3D, Source_data_FigS3E, Source_data_FigS3F, Source_data_FigS3G, Source_data_FigS3H, Source_data_FigS3I, Source_data_FigS3J …]
